# Supplementary material for: TGF-β/SMAD Pathway Is Modulated by miR-26b-5p: Another Piece in the Puzzle of Chronic Lymphocytic Leukemia Progression
Source: Cancers (Basel). 2022 Mar 25;14(7):1676. doi: 10.3390/cancers14071676 (PMC8997107; doi:10.3390/cancers14071676)
Supplement: Supplementary file 1 [file cancers-14-01676-s001.zip]

Archive with 2 entries (2 files):
- Supplementary Table S1, miRNAs quantification.pdf
- Supplementary Table S2, Primer sequences.pdf
